# Supplementary material for: Spanish Version of the Scale “Eventos Adversos Associados às Práticas de Enfermagem” (EAAPE): Validation in Nursing Students
Source: Nurs Rep. 2022 Feb 14;12(1):112–24. doi: 10.3390/nursrep12010012 (PMC8883960; doi:10.3390/nursrep12010012)
Supplement: Supplementary file 1 [file nursrep-12-00012-s001.zip]

Archive with 1 entries (1 files):
- nursrep-1547288-supplementary.pdf
